# Supplementary material for: Smart Farming Enhances Bioactive Compounds Content of Panax ginseng on Moderating Scopolamine-Induced Memory Deficits and Neuroinflammation
Source: Plants (Basel). 2023 Feb 1;12(3):640. doi: 10.3390/plants12030640 (PMC9920294; doi:10.3390/plants12030640)
Supplement: Supplementary file 1 [file plants-12-00640-s001.zip]

Archive with 1 entries (1 files):
- plants-2157156-supplementary.pdf
